# Supplementary material for: Adiponectin and All-Cause Mortality in Patients with Chronic Kidney Disease: A Systematic Review and Meta-Analysis
Source: Metabolites. 2025 Mar 27;15(4):230. doi: 10.3390/metabo15040230 (PMC12028947; doi:10.3390/metabo15040230)
Supplement: Supplementary file 1 [file metabolites-15-00230-s001.zip]

Archive with 5 entries (5 files):
- Figure S1.pdf
- Figure S2.pdf
- Table S1_PRISMA_2020_checklist_R1.pdf
- Table S2_PRISMA_2020_abstract_checklist_R1.pdf
- Table S3_R1.pdf
